# Supplementary material for: Lack of association between serum syndecan-4, myocardial fibrosis and ventricular dysfunction in subjects with chronic Chagas disease
Source: PLoS One. 2017 Dec 12;12(12):e0189408. doi: 10.1371/journal.pone.0189408 (PMC5726626; doi:10.1371/journal.pone.0189408)
Supplement: S1 Table — (XLS) [file pone.0189408.s001.xls]

## Sheet: Sheet1
Subject #	Age (years)	Gender	Self-reported race	Hypertension	DM	Dyslipidemia	Coronary artery disease	Smoking	Clinical presentation	NYHA III or IV	CHF due to Chagas Disease	Digestive form	ECG Rhythm	RBBB	LAHB	LBBB	AV block	Inactive zone	AltSTT	QRS enlargement	Pacemarker	SV extrasystoles	V extrasystoles	NSVT	Hemoglobin	Hematocrit	Creatinine	Urea	Glucose	Troponin	Total colesterol	HDL	LDL	Triglicerides	ProBNP	PCR	Syndecan-4	Cardiomegaly X-ray	X-ray lung congestion	Holter Pause	HolterNSVT	HolterSVT	Holter_SVES	Holter_VES	Holter - VariabilityRR_SDNN	LVEFEcoTeic	LVEFEcoSimp	LVDisf	DiastDisf
1	39	0	4	0	0	0	0	0	1	0	0	0	0	0	0	0	0	0	0	0	0	0	0	0	13.3	40.1	0.74	30	111	0.012	177	46	116.8	71	21	0.17	20.535	0	0	0	0	0	1	1	168	69.73	67	0	0
2	54	0	1	1	1	1	0	0	1	0	0	0	0	0	0	0	0	0	0	0	0	0	0	0	14.1	41.7	0.7	33	105	0.012	228	48	150	150	18	1.52	22.7775	0	0	0	0	0	1	1	97	73.61	65	0	0
3	59	0	1	1	1	0	0	0	4	1	1	0	1	1	1	0	0	0	1	1	0	0	1	0	14.2	45.2	1.05	38	103	37.31	138	63	56.2	94	3936	1.08	19.705	1	0	1	1	0	0	1	#NULL!	54.04	#NULL!	#NULL!	0
4	77	0	1	1	0	1	0	0	2	0	0	0	0	1	1	0	0	0	1	1	0	0	0	0	12.3	38	0.9	28	104	0.023	234	75	148	55	201	1.19	14.3875	1	0	0	1	1	1	1	111	64.35	64	0	1
5	62	1	1	1	0	1	0	0	4	0	1	0	0	1	1	0	0	0	0	0	0	0	0	0	15	46.4	0.8	25	84	0.017	268	67	187.6	67	66	0.32	13.5075	0	0	0	0	0	0	1	108	54.22	54	1	1
6	62	1	1	1	0	0	0	1	4	1	1	0	0	0	0	0	0	1	1	1	0	0	0	0	13.9	41.6	1.1	48	91	0.019	199	44	142.8	61	1842	0.82	11.8125	1	0	0	0	1	1	1	69	20.64	28	1	1
7	57	0	1	0	0	0	0	1	2	0	0	0	0	1	1	0	0	0	1	1	0	0	0	0	14	43.2	0.8	28	92	0.048	231	60	157.8	66	110	2.37	8.5875	0	0	0	0	1	1	1	161	59.88	62	0	1
8	68	0	1	1	0	0	0	0	4	0	1	1	0	1	1	0	0	0	1	1	0	0	0	0	13.8	40.5	0.9	39	103	0.026	169	50	100.2	94	740	1.1	22.57	0	0	0	0	1	1	1	163	53.09	52	1	1
9	62	1	1	1	0	1	0	1	4	1	1	0	0	1	1	0	1	0	1	1	0	0	1	0	14	42.5	0.85	31	110	0.103	162	51	94	96	2414	8.86	14.915	1	0	1	0	1	1	1	122	36.8	35	1	1
10	45	1	1	0	0	0	0	0	2	0	0	0	0	1	1	0	0	0	1	1	0	0	0	0	15.3	48.3	0.9	28	86	0.03	159	54	88	85	26	#NULL!	16.59	0	0	0	0	1	1	1	120	56.97	61	0	0
11	64	0	1	1	1	1	0	0	4	1	1	0	0	0	0	1	0	0	1	1	0	0	0	0	13	40.6	1	43	177	0.036	178	48	114.6	77	863	0.63	17.72	1	0	0	1	0	0	1	131	30.23	38	1	1
12	41	1	1	0	0	0	0	1	4	0	1	0	0	1	1	0	0	0	1	1	0	0	0	0	15.7	47.8	0.78	30	78	0.012	207	51	135	105	53	0.2	18.08	0	0	0	0	0	1	1	56	51.61	46	1	1
13	48	0	3	0	0	0	0	1	4	0	1	0	0	1	1	0	1	0	1	1	0	0	1	0	16	48.7	0.9	33	113	#NULL!	219	36	144.8	191	3310	3.93	22.63	1	1	0	1	0	1	1	156	25.04	23	1	1
14	63	1	1	1	0	1	0	0	4	0	1	0	0	1	1	0	0	0	1	1	0	0	1	0	14.9	44.3	1.22	42	103	0.015	272	38	#NULL!	446	121	0.73	12.43	1	0	0	1	0	1	1	124	36.04	34	1	1
15	61	0	4	1	0	1	0	0	2	0	0	0	0	1	1	0	1	0	1	1	0	0	1	0	14.3	42.1	0.84	30	116	0.028	231	43	145.6	212	135	#NULL!	8.2575	0	0	0	0	1	1	1	146	65.36	68	0	1
16	49	1	1	0	0	0	0	0	1	0	0	0	0	0	0	0	0	0	0	0	0	0	0	0	14.6	44.6	0.89	23	133	0.012	254	55	177.8	106	81	0.65	18.425	0	0	0	0	1	1	1	128	67.39	61	0	0
17	58	0	1	0	0	1	0	1	4	1	1	1	#NULL!	#NULL!	#NULL!	#NULL!	#NULL!	#NULL!	#NULL!	#NULL!	#NULL!	#NULL!	#NULL!	#NULL!	14.1	42.4	0.8	49	94	0.049	188	66	107.8	71	816	1.48	9.8375	0	0	0	0	0	1	1	100	32.27	34	1	1
18	70	0	1	1	1	0	0	0	1	0	0	0	0	0	0	0	0	0	0	0	0	0	0	0	14	43.6	0.77	29	93	0.012	215	91	115.2	44	491	1.71	9.665	1	0	0	0	1	1	1	140	70.04	71	0	1
19	69	0	1	1	0	1	0	0	4	0	1	0	1	1	1	0	0	0	1	1	0	0	1	0	13.7	42.9	0.8	30	83	0.032	152	60	75.8	81	5355	6.7	12.8225	1	0	0	0	1	1	1	164	28.01	35	1	0
20	74	0	1	1	0	1	0	0	1	0	0	0	0	0	0	0	0	1	0	0	0	0	0	0	14.4	43.4	0.63	40	92	0.012	232	76	142.8	66	99	1.98	11.565	0	0	0	0	1	1	1	115	65.8	70	0	1
21	65	1	1	1	0	1	0	0	1	0	0	0	0	0	0	0	0	0	1	0	0	0	0	0	14.5	43.2	1.1	39	107	0.035	144	33	46.8	321	635	34	14.765	0	0	0	0	0	1	1	121	65.92	62	0	1
22	54	1	1	1	0	1	0	0	4	0	1	0	0	0	0	0	0	0	0	0	0	0	0	0	15.6	49	1	35	96	0.02	239	60	156.6	112	182	1.11	18.835	0	0	0	0	0	1	1	119	42.47	47	1	1
23	57	0	1	1	0	1	0	0	2	0	0	0	0	1	1	0	0	0	0	1	0	0	0	0	12	35.1	0.8	43	86	0.012	189	57	107.8	121	291	8.9	18.685	0	0	0	0	0	1	1	145	58.95	63	0	0
24	44	0	4	1	0	0	0	0	2	0	0	0	0	1	1	0	0	0	1	1	0	0	0	0	13.1	37.2	0.83	29	84	0.012	139	30	88.8	101	89	5.53	8.265	1	0	0	1	0	1	1	143	58.91	67	0	0
25	56	1	1	1	1	0	0	0	4	0	1	0	0	0	0	1	0	0	1	0	0	0	0	0	13.2	40.6	0.9	34	193	0.012	196	49	126	105	99	1	28.3275	0	0	0	1	0	0	1	#NULL!	53.09	59	0	1
26	52	1	1	0	0	1	0	1	2	0	0	0	0	0	0	0	1	0	0	0	0	0	0	0	14.6	43.2	0.71	43	86	0.012	125	46	66.6	62	73	0.83	25.6225	0	0	#NULL!	#NULL!	#NULL!	#NULL!	#NULL!	#NULL!	60.72	61	0	0
27	62	1	1	1	0	0	0	0	1	0	0	0	0	0	0	0	0	0	0	0	0	0	0	0	15.3	47.9	1.15	31	124	0.012	199	53	123.8	111	81	6.4	8.985	0	0	0	0	1	1	1	116	64.04	65	0	1
28	65	1	1	0	0	1	0	0	1	0	0	0	0	0	0	0	0	0	0	0	0	0	0	0	16	48.9	0.67	22	108	0.012	151	43	79	145	53	0.46	10.305	0	0	0	0	0	0	0	#NULL!	71.73	64	0	0
29	71	0	1	1	0	0	0	0	4	1	1	0	0	1	1	0	1	0	1	1	0	0	0	0	13	40.8	0.9	65	99	0.074	191	73	105	65	2653	1.09	18.445	1	0	0	1	0	1	1	146	27.23	21	1	0
30	49	1	1	1	0	0	0	0	2	0	0	0	0	1	0	0	1	0	1	1	0	0	0	0	14.5	43.4	0.9	34	93	0.012	185	57	112.6	77	30	0.26	10	0	0	0	0	0	0	1	88	60.09	69	0	1
31	70	0	1	1	0	0	0	0	1	0	0	0	0	0	0	0	0	0	0	0	0	0	0	0	11.6	37.4	0.77	35	76	0.012	186	60	113.4	63	68	0.15	7.575	1	0	0	0	0	0	1	116	67.45	66	0	1
32	36	1	1	0	0	0	0	0	4	1	1	0	0	0	1	0	1	1	1	1	0	0	0	0	14.5	46.9	1.2	36	90	0.047	184	49	124.4	53	1795	2.37	16.34	1	0	0	1	0	0	1	120	36.8	35	1	1
33	60	1	1	1	0	1	0	0	2	0	0	0	0	1	1	0	1	0	1	1	0	0	0	0	14.2	44	0.99	47	105	0.023	166	45	100.4	103	96	0.91	3.736	1	0	0	0	0	1	1	#NULL!	57.95	57	0	1
34	65	1	1	0	0	0	0	0	4	1	1	0	0	0	1	0	0	0	1	0	0	0	0	0	14.2	43.4	0.6	41	108	0.041	191	66	112.8	61	1340	0.78	5.1375	1	0	0	1	0	1	1	73	20.93	24	1	1
35	58	0	1	0	0	0	0	0	4	1	1	0	0	1	1	0	0	0	1	1	0	0	1	0	13.7	42.8	0.9	30	89	0.012	137	26	98.4	63	#NULL!	9.23	11.0075	1	0	0	1	1	1	1	40	37.71	36	1	1
36	48	0	1	0	0	0	0	0	4	0	1	0	1	1	1	0	0	0	1	1	0	0	0	0	14.6	43.4	0.69	29	96	#NULL!	128	67	50.4	53	555	2.96	13.5825	1	0	0	1	1	1	1	155	45.92	47	1	1
37	62	0	1	0	0	0	0	0	2	0	0	1	0	1	0	0	0	0	1	1	0	0	0	0	12.8	39.2	0.57	28	104	0.012	155	57	80.8	86	73	#NULL!	20.0275	0	0	0	0	1	1	0	105	74.11	69	0	0
38	63	0	1	1	0	0	0	0	2	0	0	0	1	1	0	0	0	0	1	1	0	0	0	0	14.4	43.8	0.91	41	113	0.012	178	57	104.8	81	888	0.27	2.3425	0	0	0	0	0	0	1	149	76.13	69	0	0
39	51	0	1	1	0	0	0	1	1	0	0	0	0	0	0	0	0	0	0	0	0	0	0	0	14.4	40.5	0.67	26	139	0.012	168	33	107.8	136	38	6.69	20.4275	0	0	0	0	0	0	1	138	61.48	59	0	0
40	54	0	1	1	0	0	0	0	1	0	0	0	0	0	0	0	0	1	0	0	0	0	0	0	14.9	44.2	0.92	35	98	0.012	250	94	143.4	63	44	0.16	20.26	0	0	0	0	1	1	0	136	64.35	59	0	0
41	64	0	1	1	0	0	0	0	1	0	0	0	0	0	0	0	0	0	0	0	0	0	0	0	15	45.6	0.8	46	95	0.012	185	59	112.2	69	34	0.24	16.1075	0	0	0	0	0	1	1	109	75.13	64	0	0
42	71	0	1	0	0	0	0	0	4	1	1	0	1	0	1	0	0	1	1	1	0	0	1	0	12.7	38.2	1	91	89	0.052	236	72	142	110	2812	1	4.43525	1	0	1	1	0	0	1	#NULL!	21.86	31	1	1
43	68	1	1	1	1	1	0	1	1	0	0	0	0	0	0	0	0	0	0	0	0	0	0	0	12.8	43.6	1.06	44	145	#NULL!	242	54	167.8	101	142	2.93	9.4725	0	0	0	0	0	0	1	82	70.06	66	0	0
44	62	1	1	0	0	0	0	1	4	0	1	0	0	0	1	1	0	0	1	1	0	0	0	0	14.4	42.1	1.32	36	90	0.062	220	56	150	70	1087	0.55	14.485	1	0	0	1	1	1	1	93	13.67	24	1	1
45	53	0	1	1	0	1	0	0	1	0	0	0	0	0	0	0	0	0	0	0	0	0	0	0	13.2	41.9	0.76	26	103	0.012	228	64	143.4	103	29	0.71	14.99	0	0	0	0	0	1	1	107	68.77	65	0	0
46	52	1	1	1	1	1	0	1	4	1	1	0	1	1	1	0	0	0	1	1	0	0	1	0	13.1	38.7	1.24	28	161	0.11	177	37	80.6	297	211	6.01	4.9105	1	0	0	0	0	1	1	143	64.58	62	0	1
47	57	0	1	1	0	1	0	0	2	0	0	1	0	1	1	0	1	0	1	1	0	0	0	0	13	41.6	0.8	44	91	#NULL!	227	55	160.4	58	26	1.42	6.2525	0	0	0	0	0	0	1	138	63.6	67	0	0
48	64	0	1	1	1	1	0	0	4	1	1	0	0	1	1	0	0	0	1	1	0	0	0	0	13.9	42.6	0.6	30	116	0.028	122	51	60.8	51	726	0.9	18.245	1	0	0	1	0	0	1	97	49.4	51	1	1
49	56	1	1	1	0	1	0	1	4	1	1	0	0	0	1	0	1	0	1	1	0	0	0	0	15.4	46.3	0.96	37	111	0.038	179	51	109.8	91	743	0.32	16.3275	1	0	0	0	0	0	1	#NULL!	33.1	32	1	1
50	56	1	1	1	0	0	0	0	4	0	1	0	0	1	1	0	0	0	1	1	0	0	1	0	15	43	0.9	19	109	0.057	171	45	97.6	142	326	0.43	24.845	1	0	0	1	1	1	1	117	47.77	51	1	1
51	62	0	1	1	0	1	0	0	2	0	0	0	0	1	1	0	0	0	1	1	0	0	0	0	13.2	40.2	0.75	31	100	0.012	162	51	99.8	56	64	#NULL!	22.55	1	0	0	0	0	1	0	145	65.36	60	0	0
52	52	0	1	1	0	0	0	0	2	0	0	0	0	1	1	0	0	0	1	1	0	0	0	0	13.9	43.8	0.83	26	97	0.04	232	60	147.8	121	181	1.3	19.965	1	0	1	1	0	1	1	136	59.78	62	0	1
53	65	1	3	1	0	0	0	1	4	1	1	0	0	0	0	0	1	0	1	1	0	0	1	1	12.8	39.9	1	25	108	0.038	222	68	142.8	56	961	3.62	15.2225	1	0	0	0	1	0	1	27	42.85	41	1	0
54	50	0	1	1	0	0	0	0	2	0	0	0	0	1	1	0	0	0	1	1	0	0	0	0	13.5	41.5	0.92	32	#NULL!	0.012	194	50	123.8	#NULL!	82	0.41	49.995	0	0	0	0	0	0	1	#NULL!	71.45	69	0	0
55	55	0	1	1	0	1	0	1	2	0	0	0	0	1	0	0	0	0	1	1	0	0	0	0	13.7	40.8	0.53	32	107	0.012	236	39	165.2	159	179	6.96	14.775	1	0	0	0	1	1	0	159	63.37	67	0	1
56	53	0	3	0	0	1	0	0	3	0	1	0	0	0	0	0	0	0	0	0	0	0	0	0	12.5	40.2	0.59	28	78	0.012	266	50	177	195	66	2.07	22.8275	0	0	0	0	0	0	0	144	51	46	1	1
		0 = Female		0 = No	0 = No	0 = No	0 = No	0 = No	1=indeterminate form	0 = No	0 = No	0 = No	0 = sinusal	0 = No	0 = No	0 = No	0 = No	0 = No	0 = No	0 = No	0 = No	0 = No	0 = No	0 = No														0 = No	0 = No	0 = No	0 = No	0 = No	0 = No	0 = No				0 = No	0 = No
		1 = Male		1 = Yes	1 = Yes	1 = Yes	1 = Yes	1 = Yes	2=cardiac form without dysfunction	1 = Yes	1 = Yes	1 = Yes	1 = non-sinusal	1 = Yes	1 = Yes	1 = Yes	1 = Yes	1 = Yes	1 = Yes	1 = Yes	1 = Yes	1 = Yes	1 = Yes	1 = Yes														1 = Yes	1 = Yes	1 = Yes	1 = Yes	1 = Yes	1 = Yes	1 = Yes				1 = Yes	1 = Yes
									3=cardiac form with dysfnction no HF
									4=cardiac form with dysfunction and HF
[truncated: 32 more columns]
